# Supplementary material for: daf-16/FOXO blocks adult cell fate in Caenorhabditis elegans dauer larvae via lin-41/TRIM71
Source: PLoS Genet. 2021 Nov 15;17(11):e1009881. doi: 10.1371/journal.pgen.1009881 (PMC8629381; doi:10.1371/journal.pgen.1009881)
Supplement: S2 Table — (XLSX) [file pgen.1009881.s016.xlsx]

## Sheet: Sheet1
Background	Replicate	Fluorescent Scale Score
Control	1	0
Control	2	0
Control	3	0
Control	4	0
Control	5	0
Control	6	0
Control	7	0
Control	8	0
Control	9	0
Control	10	0
Control	11	0
Control	12	0
Control	13	0
Control	14	0
Control	15	0
Control	16	0
Control	17	0
Control	18	0
Control	19	0
Control	20	0
Control	21	0
Control	22	0
Control	23	0
Control	24	0
Control	25	0
Control	26	0
Control	27	0
Control	28	0
daf-16(0)	1	5
daf-16(0)	2	0
daf-16(0)	3	5
daf-16(0)	4	1.66667
daf-16(0)	5	0
daf-16(0)	6	5
daf-16(0)	7	5
daf-16(0)	8	5
daf-16(0)	9	5
daf-16(0)	10	5
daf-16(0)	11	5
daf-16(0)	12	5
daf-16(0)	13	5
daf-16(0)	14	5
daf-16(0)	15	0.666667
daf-16(0)	16	4
daf-16(0)	17	5
daf-16(0)	18	4.66667
daf-16(0)	19	5
daf-16(0)	20	5
daf-16(0)	21	1
daf-16(0)	22	5
daf-16(0)	23	4.66667
daf-16(0)	24	5
daf-16(0)	25	5
daf-16(0)	26	4.33333
daf-16(0)	27	5
daf-16(0)	28	5
daf-16(0)	29	5
daf-16(a1)	1	0
daf-16(a1)	2	0
daf-16(a1)	3	0.25
daf-16(a1)	4	0
daf-16(a1)	5	0
daf-16(a1)	6	0
daf-16(a1)	7	0.166667
daf-16(a1)	8	0.166667
daf-16(a1)	9	0.416667
daf-16(a1)	10	0.166667
daf-16(a1)	11	0.166667
daf-16(a1)	12	0.25
daf-16(a1)	13	0
daf-16(a1)	14	0
daf-16(a1)	15	0.083333
daf-16(a1)	16	0
daf-16(a1)	17	0.25
daf-16(a1)	18	0.083333
daf-16(a1)	19	0.083333
daf-16(a1)	20	0.166667
daf-16(a1)	21	0.166667
daf-16(a1)	22	0
daf-16(a1)	23	0.083333
daf-16(a1)	24	0
daf-16(a1)	25	0
daf-16(a1)	26	0
daf-16(a1)	27	0
daf-16(a1)	28	0
daf-16(a2)	1	0
daf-16(a2)	2	0.25
daf-16(a2)	3	0
daf-16(a2)	4	0
daf-16(a2)	5	0.416667
daf-16(a2)	6	0.083333
daf-16(a2)	7	0
daf-16(a2)	8	0
daf-16(a2)	9	0.083333
daf-16(a2)	10	0.083333
daf-16(a2)	11	0.083333
daf-16(a2)	12	0
daf-16(a2)	13	0.333333
daf-16(a2)	14	0.083333
daf-16(a2)	15	0.25
daf-16(a2)	16	0
daf-16(a2)	17	0.083333
daf-16(a2)	18	0.083333
daf-16(a2)	19	0.083333
daf-16(a2)	20	0
daf-16(a2)	21	0.083333
daf-16(a2)	22	0.083333
daf-16(a2)	23	0.25
daf-16(a2)	24	0.083333
daf-16(a2)	25	0.25
daf-16(a2)	26	0
daf-16(a2)	27	0.083333
daf-16(a2)	28	0.25
daf-16(a2)	29	0.333333
daf-16(a2)	30	0.166667
daf-16(a2)	31	0.083333
daf-16(f)	1	0
daf-16(f)	2	0
daf-16(f)	3	0
daf-16(f)	4	0.083333
daf-16(f)	5	0
daf-16(f)	6	0
daf-16(f)	7	0.083333
daf-16(f)	8	0
daf-16(f)	9	0
daf-16(f)	10	0
daf-16(f)	11	0.083333
daf-16(f)	12	0.083333
daf-16(f)	13	0
daf-16(f)	14	0
daf-16(f)	15	0
daf-16(f)	16	0
daf-16(f)	17	0
daf-16(f)	18	0
daf-16(f)	19	0.083333
daf-16(f)	20	0
daf-16(f)	21	0
daf-16(f)	22	0
daf-16(f)	23	0
daf-16(f)	24	0.083333
daf-16(f)	25	0
daf-16(f)	26	0
daf-16(f)	27	0
daf-16(f)	28	0
daf-16(f)	29	0.166667
daf-16(f)	30	0.125
daf-16(f)	31	0.083333
daf-16(a,f)	1	0.75
daf-16(a,f)	2	3
daf-16(a,f)	3	2.33333
daf-16(a,f)	4	0.916667
daf-16(a,f)	5	3.33333
daf-16(a,f)	6	2.83333
daf-16(a,f)	7	3.16667
daf-16(a,f)	8	1.5
daf-16(a,f)	9	1.25
daf-16(a,f)	10	3
daf-16(a,f)	11	1.5
daf-16(a,f)	12	3.33333
daf-16(a,f)	13	2.5
daf-16(a,f)	14	1.08333
daf-16(a,f)	15	2.66667
daf-16(a,f)	16	1.41667
daf-16(a,f)	17	4.33333
daf-16(a,f)	18	1.08333
daf-16(a,f)	19	1.5
daf-16(a,f)	20	0.416667
daf-16(a,f)	21	0.583333
daf-16(a,f)	22	0.083333
daf-16(a,f)	23	0.666667
daf-16(a,f)	24	0.166667
daf-16(a,f)	25	1.5
daf-16(a,f)	26	0.083333
daf-16(a,f)	27	0.666667
