# Supplementary material for: daf-16/FOXO blocks adult cell fate in Caenorhabditis elegans dauer larvae via lin-41/TRIM71
Source: PLoS Genet. 2021 Nov 15;17(11):e1009881. doi: 10.1371/journal.pgen.1009881 (PMC8629381; doi:10.1371/journal.pgen.1009881)
Supplement: S3 Table — (XLSX) [file pgen.1009881.s017.xlsx]

## Sheet: Information
Median FPKM values as listed on WormBase (WS280) for all col- genes from two different RNA-seq experiments carried out by modENCODE (Gerstein et al. 2010) [1]. Adult-enriched genes were defined as having FPKM values ≥10x greater in adults than during L1-L3 or any of the dauer stages, and having FPKM values at least as high in adults as in L4s. We used less stringent criteria for adult vs. L4 beca…
1. Gerstein, M. B., Z. J. Lu, E. L. V. Nostrand, C. Cheng, B. I. Arshinoff et al., 2010 Integrative analysis of the Caenorhabditis elegans genome by the modENCODE project. Science 330: 1775–1787.
2. Liu, Z., S. Kirch, and V. Ambros, 1995 The Caenorhabditis elegans heterochronic gene pathway controls stage-specific transcription of collagen genes. Development 121: 2471–2478.
3. Rougvie, A. E., and V. Ambros, 1995 The heterochronic gene lin-29 encodes a zinc finger protein that controls a terminal differentiation event in Caenorhabditis elegans. Development 121: 2491–2500.
4. Taffoni, C., S. Omi, C. Huber, S. Mailfert, M. Fallet et al., 2020 Microtubule plus-end dynamics link wound repair to the innate immune response. Elife 9: e45047.

## Sheet: Collagen Expression
	FPKM Values								Ratios
Adult enriched	L1	L2	L3	L4	YA	Dauer Entry	Dauer	Dauer Exit	Ad/L4	Ad/L3	Ad/L2	Ad/L1	Ad/DE	Ad/D
col-7	0.4	0.2	1.5	71.8	75.8	1.5	0.8	1.5	1.05571	50.5333	379	189.5	50.5333	94.75
col-8	0.1	0.2	2.3	362.9	858.8	2.3	1.8	0.4	2.36649	373.391	4294	8588	373.391	477.111
col-19	0.1	0.3	4.6	700.9	2162.4	1.7	1.3	0.2	3.08518	470.087	7208	21624	1272	1663.38
col-20	0.1	0.4	6.6	733.2	2481.5	3.1	1.6	0.2	3.38448	375.985	6203.75	24815	800.484	1550.94
col-62	0.7	0.4	2.2	119.2	123.5	2.3	2	2.2	1.03607	56.1364	308.75	176.429	53.6957	61.75
col-80	72	14.1	143.8	530.7	2474	12.1	4.2	1.8	4.66177	17.2045	175.461	34.3611	204.463	589.048
col-81	0.1	0.3	4.8	715.8	1361.4	5.7	0.2	0.4	1.90193	283.625	4538	13614	238.842	6807
col-95	0.3	0.1	1.3	17.1	61.6	0.2	1.1	0.1	3.60234	47.3846	616	205.333	308	56
col-96	1.2	0.6	2	23.6	55.1	0.4	0.3	0	2.33475	27.55	91.8333	45.9167	137.75	183.667
col-101	5	4.8	7.2	137	390.4	7.6	10.6	0.8	2.84964	54.2222	81.3333	78.08	51.3684	36.8302
col-106	0.1	0.2	3.1	632.4	1206.3	6.5	1.8	0.3	1.9075	389.129	6031.5	12063	185.585	670.167
col-119	0.2	0.6	6.5	809.4	2448.6	2.2	2.4	0.5	3.0252	376.708	4081	12243	1113	1020.25
col-122	0.2	0.5	9.5	1590.3	2059.9	1.1	2.9	0.4	1.29529	216.832	4119.8	10299.5	1872.64	710.31
col-124	0.4	0.8	13.2	1192.9	3026	2.2	2.1	0.7	2.53668	229.242	3782.5	7565	1375.45	1440.95
col-129	4.5	3.3	5.2	1109	2155.2	1.5	2.3	1.3	1.94337	414.462	653.091	478.933	1436.8	937.043
col-135	0	0.1	0.2	3.2	19.6	0	0	0	6.125	98	196	#DIV/0!	#DIV/0!	#DIV/0!
col-139	0.2	1.2	6.4	900.9	1748.5	1.3	1.1	0.6	1.94084	273.203	1457.08	8742.5	1345	1589.55
col-140	0.1	1	7.6	1473.3	3628.6	2	2.6	0.3	2.46291	477.447	3628.6	36286	1814.3	1395.62
col-143	0.4	0.3	6.7	206	606.3	1.8	1.2	0.2	2.9432	90.4925	2021	1515.75	336.833	505.25
col-178	0.1	0.5	5.4	767.5	2295.5	5	3	1.6	2.99088	425.093	4591	22955	459.1	765.167
col-179	0	0	3.2	414.2	744.6	0.6	0.8	0.2	1.79768	232.688	#DIV/0!	#DIV/0!	1241	930.75
col-181	1.4	0.5	7.1	851.5	2422.1	1.5	2.6	1.1	2.84451	341.141	4844.2	1730.07	1614.73	931.577
col-184	0.3	2.4	6.3	594.6	1051.6	3.8	3.1	1.1	1.76858	166.921	438.167	3505.33	276.737	339.226
Dauer enriched	L1	L2	L3	L4	YA	Dauer Entry	Dauer	Dauer Exit	DE/L1	DE/L2	DE/L3	DE/L4	DE/YA	D/L1	D/L2	D/L3	D/L4	D/YA
col-2	0.1	0.1	4.3	4.5	0.6	3355.6	72	17.3	33556	33556	780.372	745.689	5592.67	720	38.5	15.4	19.25	77
col-35	0.1	0.2	0.5	0.4	0.1	228.9	7.7	1.7	2289	1144.5	457.8	572.25	2289	77	69.75	32.8235	55.8	124
col-36	0	1.6	3.4	2	0.9	1080.4	111.6	11.3	#DIV/0!	675.25	317.765	540.2	1200.44	#DIV/0!	#DIV/0!	10.6905	8.63462	112.25
col-37	0	0	4.2	5.2	0.4	1877.5	44.9	9.6	#DIV/0!	#DIV/0!	447.024	361.058	4693.75	#DIV/0!	#DIV/0!	17.4595	7.87805	107.667
col-40	0	0	3.7	8.2	0.6	3097.6	64.6	16.3	#DIV/0!	#DIV/0!	837.189	377.756	5162.67	#DIV/0!	26.0784	10.64	3.38422	60.4545
col-43	0	5.1	12.5	39.3	2.2	1203.2	133	12.6	#DIV/0!	235.922	96.256	30.6158	546.909	#DIV/0!	#DIV/0!	5.83333	5.52632	105
col-44	0.1	0	1.8	1.9	0.1	293.3	10.5	2	2933	#DIV/0!	162.944	154.368	2933	105	31.25	17.8571	13.8889	25
col-45	0.1	0.4	0.7	0.9	0.5	117.1	12.5	2.8	1171	292.75	167.286	130.111	234.2	125	#DIV/0!	35.3846	27.0588	230
col-50	0	0	1.3	1.7	0.2	728.6	46	14.6	#DIV/0!	#DIV/0!	560.462	428.588	3643	#DIV/0!	#DIV/0!	14.3846	8.5	187
col-51	0	0	1.3	2.2	0.1	1053.9	18.7	5.7	#DIV/0!	#DIV/0!	810.692	479.045	10539	#DIV/0!	40	40	40	40
col-72	0.1	0.1	0.1	0.1	0.1	144.7	4	1.3	1447	1447	1447	1447	1447	40	12.6667	12.6667	7.6	19
col-83	0.1	0.3	0.3	0.5	0.2	2.3	3.8	1.1	23	7.66667	7.66667	4.6	11.5	38	122.25	54.3333	81.5	97.8
col-84	0.3	0.4	0.9	0.6	0.5	522.3	48.9	3.7	1741	1305.75	580.333	870.5	1044.6	163	#DIV/0!	11.0952	4.85417	77.6667
col-85	0.1	0	2.1	4.8	0.3	1186.9	23.3	6.9	11869	#DIV/0!	565.19	247.271	3956.33	233	#DIV/0!	27.625	22.1	221
col-102	0	0	0.8	1	0.1	456.8	22.1	2.8	#DIV/0!	#DIV/0!	571	456.8	4568	#DIV/0!	171	6.33333	4.88571	171
col-108	0.2	0.1	2.7	3.5	0.1	1943.8	17.1	4.1	9719	19438	719.926	555.371	19438	85.5	78.5	19.625	17.4444	157
col-114	0.1	0.2	0.8	0.9	0.1	145.6	15.7	2.3	1456	728	182	161.778	1456	157	23	27.6	23	46
col-123	0.1	0.6	0.5	0.6	0.3	91.8	13.8	2.4	918	153	183.6	153	306	138	72	72	36	72
col-151	0.5	0.1	0.1	0.2	0.1	70.9	7.2	4.6	141.8	709	709	354.5	709	14.4	86.1429	23.6471	150.75	134
col-158	0.1	1.4	5.1	0.8	0.9	1017.4	120.6	11.1	10174	726.714	199.49	1271.75	1130.44	1206	#DIV/0!	17	17	#DIV/0!
col-163	0.1	0	0.1	0.1	0	9.1	1.7	0.6	91	#DIV/0!	91	91	#DIV/0!	17	121	121	121	#DIV/0!
col-164	0.1	0.1	0.1	0.1	0	118.5	12.1	1.1	1185	1185	1185	1185	#DIV/0!	121	#DIV/0!	114.833	45.9333	114.833
col-183	0.1	0	0.6	1.5	0.6	1813.1	68.9	40.3	18131	#DIV/0!	3021.83	1208.73	3021.83	689	#DIV/0!	18.875	15.1	#DIV/0!
col-185	0	0	0.8	1	0	666.9	15.1	3.8	#DIV/0!	#DIV/0!	833.625	666.9	#DIV/0!	#DIV/0!	#DIV/0!	#DIV/0!	#DIV/0!	#DIV/0!
Other Collagens	L1	L2	L3	L4	YA	Dauer Entry	Dauer	Dauer Exit	Ad/L4	Ad/L3	Ad/L2	Ad/L1	Ad/DE	Ad/D
col-10	1029.8	1600.6	2110.6	1093.9	101.6	540.6	24.3	28.6	0.0928787	0.048138	0.0634762	0.0986599	0.187939	4.18107
col-103	129.9	266.1	426.5	140.1	587.6	72.3	28.6	14.4	4.19415	1.37773	2.20819	4.52348	8.12725	20.5455
col-104	0.4	110.5	101.9	1113.1	30.4	152.2	4.2	1.3	0.0273111	0.298332	0.275113	76	0.199737	7.2381
col-105	1	0.7	0.1	1.3	0	0.8	0.2	0	0	0	0	0	0	0
col-107	230.5	780.8	291.1	990.5	44	268.8	166.4	104.3	0.044422	0.151151	0.0563525	0.190889	0.16369	0.264423
col-109	0.4	109.4	75	475.7	16.2	121.2	3	1.2	0.0340551	0.216	0.14808	40.5	0.133663	5.4
col-110	0.1	1.3	49.1	55	2.5	0.3	0.1	0.2	0.0454545	0.0509165	1.92308	25	8.33333	25
col-111	0.8	94.9	14	116.1	6.1	41	4.2	2.3	0.0525409	0.435714	0.0642782	7.625	0.14878	1.45238
col-113	0.3	14.5	12.1	130.7	7.1	27	1.1	0.6	0.0543229	0.586777	0.489655	23.6667	0.262963	6.45455
col-115	0.1	24.7	9.8	49.1	2.3	0.7	0.2	0.1	0.0468432	0.234694	0.0931174	23	3.28571	11.5
col-116	0	0	0	0.1	0.5	2.2	0.4	0	5	#DIV/0!	#DIV/0!	#DIV/0!	0.227273	1.25
col-117	1225.8	1040.6	1459.6	829.2	109.8	226.9	150	83.8	0.132417	0.0752261	0.105516	0.0895742	0.483914	0.732
col-118	65.4	60.4	51.1	98.2	49.5	28.7	9.3	6.7	0.504073	0.968689	0.819536	0.756881	1.72474	5.32258
col-12	1.3	82.4	297.7	1049.2	330.7	5.2	1.2	0.8	0.315193	1.11085	4.01335	254.385	63.5962	275.583
col-120	0.3	0.2	1.3	521.9	38.3	2.2	1.7	1.8	0.0733857	29.4615	191.5	127.667	17.4091	22.5294
col-121	0.5	0.1	0.1	0.1	0.1	0.1	0	0.1	1	1	1	0.2	1	#DIV/0!
col-125	5.5	822.9	706.5	967.2	77.1	12.5	8.8	6	0.0797146	0.10913	0.093693	14.0182	6.168	8.76136
col-126	0.2	0.6	3.2	85.1	19.9	0.2	0	0.1	0.233843	6.21875	33.1667	99.5	99.5	#DIV/0!
col-127	0.3	0.5	2.4	62.9	15	0.2	0.1	0.1	0.238474	6.25	30	50	75	150
col-128	0	19.9	27.8	1.7	0.2	4.1	0.7	0.3	0.117647	0.00719424	0.0100503	#DIV/0!	0.0487805	0.285714
col-13	1.5	83.1	322.8	944.3	292.6	4.9	1.3	1	0.309859	0.906444	3.52106	195.067	59.7143	225.077
col-130	0.5	67.9	91.1	559.5	25.7	3.4	1	0.9	0.0459339	0.282108	0.378498	51.4	7.55882	25.7
col-131	0	39.5	4.9	16.9	0.4	11.8	0.6	0	0.0236686	0.0816327	0.0101266	#DIV/0!	0.0338983	0.666667
col-132	0	0.1	0.3	0.7	0.1	0.1	0	0.1	0.142857	0.333333	1	#DIV/0!	1	#DIV/0!
col-133	0.1	13.5	154.2	1060.3	165.9	0.3	0.2	0.3	0.156465	1.07588	12.2889	1659	553	829.5
col-137	0.2	0	1.5	84.3	19	0.1	0	0.1	0.225386	12.6667	#DIV/0!	95	190	#DIV/0!
col-138	0	1.9	109	1625.5	45.9	0.8	0.6	0.1	0.0282375	0.421101	24.1579	#DIV/0!	57.375	76.5
col-14	0.6	147.9	125.9	1137.7	48.1	282.9	7.3	2	0.0422783	0.382049	0.32522	80.1667	0.170025	6.58904
col-141	0.6	3.5	6.2	5.5	6.9	3.4	1.3	0.1	1.25455	1.1129	1.97143	11.5	2.02941	5.30769
col-142	1.9	4.7	123.2	131.7	488.5	4.7	3.3	0.6	3.70919	3.9651	103.936	257.105	103.936	148.03
col-144	764.1	1223.4	1615.8	1026.8	92.3	703.8	9.5	21.9	0.0898909	0.0571234	0.0754455	0.120796	0.131145	9.71579
col-145	12.9	43.9	200.2	511.5	40.7	20.5	0.8	0.9	0.0795699	0.203297	0.927107	3.15504	1.98537	50.875
col-146	62.7	99	361.3	155.1	157	10.1	2	0.8	1.01225	0.434542	1.58586	2.50399	15.5446	78.5
col-147	199.9	138.3	469.8	126.3	169.6	14.6	7.8	3.2	1.34283	0.361005	1.22632	0.848424	11.6164	21.7436
col-148	0.1	0.1	0.1	2.5	0	0.1	0.1	0.1	0	0	0	0	0	0
col-149	9.2	264.2	724.2	58.4	110.2	32.8	10.5	2.3	1.88699	0.152168	0.417108	11.9783	3.35976	10.4952
col-150	1.4	5.6	36.9	50.3	24.9	779	27.1	17.6	0.49503	0.674797	4.44643	17.7857	0.0319641	0.918819
col-152	0.1	0.1	0.2	23.1	1.5	1.3	0.3	0.3	0.0649351	7.5	15	15	1.15385	5
col-153	3.5	11.7	12.1	6.7	6.4	3	3	5.1	0.955224	0.528926	0.547009	1.82857	2.13333	2.13333
col-154	36.9	150.2	151.5	349.9	40.1	10.2	7.9	5.5	0.114604	0.264686	0.266977	1.08672	3.93137	5.07595
col-155	32.4	106.7	144.7	395.1	81	5.2	1.9	2.1	0.205011	0.559779	0.759138	2.5	15.5769	42.6316
col-156	0.1	62.5	72.1	168.2	11.8	2.1	0.4	0	0.0701546	0.163662	0.1888	118	5.61905	29.5
col-157	3.6	131.9	93.7	359	18.9	3.7	1.4	1.5	0.0526462	0.201708	0.14329	5.25	5.10811	13.5
col-159	23	87.5	414.2	953.5	815.6	13.4	3.3	1.5	0.855375	1.9691	9.32114	35.4609	60.8657	247.152
col-160	248.2	335.5	660.8	774.8	1747.9	30	17.9	5.3	2.25594	2.64513	5.20984	7.0423	58.2633	97.648
col-161	0.8	64.8	125.5	1245.8	77.4	1.9	1	0.9	0.0621288	0.616733	1.19444	96.75	40.7368	77.4
col-162	0.1	54	109	1014.1	62.8	1.5	0.5	0.5	0.0619268	0.576147	1.16296	628	41.8667	125.6
col-165	2	0.9	0.5	1.3	0.2	0.9	1	0.4	0.153846	0.4	0.222222	0.1	0.222222	0.2
col-166	759.7	447.7	634.1	124.5	49.1	426.2	24.4	16.6	0.394378	0.0774326	0.109672	0.0646308	0.115204	2.0123
col-167	215.5	292.7	454.5	160.4	38.4	164.5	6.9	3.9	0.239401	0.0844884	0.131192	0.17819	0.233435	5.56522
col-168	171.8	138.3	292.9	176	22.2	56.9	2.1	2.6	0.126136	0.0757938	0.160521	0.12922	0.390158	10.5714
col-169	41.6	115.9	348	68	12.8	41.1	5.5	2.9	0.188235	0.0367816	0.11044	0.307692	0.311436	2.32727
col-17	0	2087.2	436.9	806.5	18.6	4	3.2	1.3	0.0230626	0.0425727	0.00891146	#DIV/0!	4.65	5.8125
col-170	34	34.6	101.9	60.7	8.6	2.5	0.3	0.6	0.14168	0.0843965	0.248555	0.252941	3.44	28.6667
col-171	0	0.1	1.7	1	0	1.9	0.1	0	0	0	0	#DIV/0!	0	0
col-172	0.5	18	5.9	16.2	0.4	15.9	1.4	0.9	0.0246914	0.0677966	0.0222222	0.8	0.0251572	0.285714
col-173	0	85	14	61.5	1.6	27.2	1.2	0.2	0.0260163	0.114286	0.0188235	#DIV/0!	0.0588235	1.33333
col-174	0.6	7.2	3.6	23.3	0.7	47.4	3.1	0.9	0.0300429	0.194444	0.0972222	1.16667	0.0147679	0.225806
col-175	0.2	0.2	78.1	1101.9	34.7	1	1	0.9	0.0314911	0.444302	173.5	173.5	34.7	34.7
col-176	20.7	50.9	376.9	15.3	3.8	61.3	35	14	0.248366	0.0100822	0.0746562	0.183575	0.0619902	0.108571
col-177	0.9	1.1	1.1	0.9	0.4	2.9	0.8	0.7	0.444444	0.363636	0.363636	0.444444	0.137931	0.5
col-180	2.3	155.3	247.2	420.8	49	29.7	3.7	3.2	0.116445	0.19822	0.315518	21.3043	1.64983	13.2432
col-182	0.1	28.2	11.1	51.2	1	2.2	0.2	0.1	0.0195312	0.0900901	0.035461	10	0.454545	5
col-186	1	9.2	3.2	6.2	2.1	4.4	0.4	0.4	0.33871	0.65625	0.228261	2.1	0.477273	5.25
col-187	0.3	0.3	0.4	0.6	0.1	0.2	0.3	0	0.166667	0.25	0.333333	0.333333	0.5	0.333333
col-3	1246	1040	1443.5	826.8	109.7	249.9	181.1	84.9	0.13268	0.0759958	0.105481	0.0880417	0.438976	0.605743
col-33	0	4.6	2.2	13.7	0.5	112.8	6.8	1.4	0.0364964	0.227273	0.108696	#DIV/0!	0.00443262	0.0735294
col-34	31.3	105.4	25.8	95.2	14.3	77.8	9.4	13.1	0.15021	0.554264	0.135674	0.456869	0.183805	1.52128
col-38	0.2	3.5	308.9	2435.9	73.7	1.4	2.6	1	0.0302558	0.238589	21.0571	368.5	52.6429	28.3462
col-39	80.8	110.5	367.7	339.5	210.2	13.9	6.1	3.9	0.619146	0.571662	1.90226	2.60149	15.1223	34.459
col-41	0.2	1128.6	129.2	16.3	1.3	2.6	1.4	0.4	0.0797546	0.0100619	0.00115187	6.5	0.5	0.928571
col-46	0	4.1	6.9	1.2	0.1	1.5	0.3	0.3	0.0833333	0.0144928	0.0243902	#DIV/0!	0.0666667	0.333333
col-47	0	2.9	2.9	1.2	0	1.1	0.4	0.1	0	0	0	#DIV/0!	0	0
col-48	0.8	183.1	119	686.8	23.8	218.7	6.4	2.7	0.0346535	0.2	0.129984	29.75	0.108825	3.71875
col-49	0	0.5	40.3	1010.4	19.2	0.5	0	0	0.0190024	0.476427	38.4	#DIV/0!	38.4	#DIV/0!
col-52	0	0	0.1	0.1	0	0.6	0.1	0	0	0	#DIV/0!	#DIV/0!	0	0
col-53	2.1	2.8	2.4	1.5	1.7	2.6	0.9	0.5	1.13333	0.708333	0.607143	0.809524	0.653846	1.88889
col-54	0.1	77.3	45	8.9	0.3	0.5	0.3	0	0.0337079	0.00666667	0.00388098	3	0.6	1
col-55	0	1	1.1	1.4	0	0	0.2	0	0	0	0	#DIV/0!	#DIV/0!	0
col-56	0.1	0.8	0.4	0.4	0	0.5	0.1	0	0	0	0	0	0	0
col-58	0.1	18.9	11	57.4	3.6	3.4	0.1	0	0.0627178	0.327273	0.190476	36	1.05882	36
col-60	0.1	0.3	1.6	497.7	46	0.3	0.5	0.4	0.0924252	28.75	153.333	460	153.333	92
col-61	0.6	3.2	2	6.7	1.4	17.2	0.4	0.9	0.208955	0.7	0.4375	2.33333	0.0813953	3.5
col-63	0	0.1	23.4	1067	20.8	0.1	0	0	0.0194939	0.888889	208	#DIV/0!	208	#DIV/0!
col-64	0.3	0.3	0.4	0.4	0.3	1.3	0.6	0.2	0.75	0.75	1	1	0.230769	0.5
col-65	0.6	172.6	45.5	228.3	14.7	28	1.4	0.7	0.064389	0.323077	0.085168	24.5	0.525	10.5
col-68	0.4	3.5	2.4	14.3	2.8	20.5	1.7	1.2	0.195804	1.16667	0.8	7	0.136585	1.64706
col-69	0.5	3.9	2.3	5.3	0.4	0.4	0.2	0.2	0.0754717	0.173913	0.102564	0.8	1	2
col-71	0.5	2	102.1	1086.8	29.9	1	1.5	1.1	0.027512	0.29285	14.95	59.8	29.9	19.9333
col-73	0	1190.1	477.4	2177.3	86.7	4.1	2.2	1	0.03982	0.181609	0.072851	#DIV/0!	21.1463	39.4091
col-74	1.9	0.4	0.4	0.8	0.2	0.1	0.3	0.2	0.25	0.5	0.5	0.105263	2	0.666667
col-75	0.2	1.4	0.5	1.5	0	0.5	0	0	0	0	0	0	0	#DIV/0!
col-76	7.7	28.3	24.7	32	10.8	31	21.6	28.7	0.3375	0.437247	0.381625	1.4026	0.348387	0.5
col-77	1	144.6	136.7	2026.1	98.3	5.4	1.3	0.3	0.0485169	0.719093	0.679806	98.3	18.2037	75.6154
col-78	0	0	0	0	0	0.4	0.1	0	#DIV/0!	#DIV/0!	#DIV/0!	#DIV/0!	0	0
col-79	0.2	6.7	33.8	71.7	1.8	0.1	0.3	0	0.0251046	0.0532544	0.268657	9	18	6
col-86	0.3	0.3	0.1	0.1	0.1	1.7	0.4	0.1	1	1	0.333333	0.333333	0.0588235	0.25
col-87	0.1	0.1	0.1	0.2	0.1	1.9	0.2	0.2	0.5	1	1	1	0.0526316	0.5
col-88	0.2	0.1	1.5	688.9	60.5	0.2	0.1	0	0.0878212	40.3333	605	302.5	302.5	605
col-89	2.9	12.1	4.1	40.1	3	139.4	14	7.7	0.074813	0.731707	0.247934	1.03448	0.0215208	0.214286
col-9	0.1	0	0.1	0.2	0	1.5	0.1	0	0	0	#DIV/0!	0	0	0
col-90	0	1123.5	225.9	87.7	5.6	2.6	1.2	0.3	0.063854	0.0247897	0.00498442	#DIV/0!	2.15385	4.66667
col-91	4.3	30.6	55.6	264.3	36.8	2.9	0.8	0.1	0.139236	0.661871	1.20261	8.55814	12.6897	46
col-92	34	128.3	262.2	356.5	363.3	7	2.2	1.7	1.01907	1.38558	2.83164	10.6853	51.9	165.136
col-93	25	139.3	317.1	532.6	1593.8	6.2	5	3.2	2.99249	5.02617	11.4415	63.752	257.065	318.76
col-94	97.8	187.2	214	340.7	232.6	10.6	1.8	1.5	0.682712	1.08692	1.24252	2.37832	21.9434	129.222
col-97	0.3	232.2	133.9	1008.3	44.5	192.5	4.6	2.1	0.0441337	0.332338	0.191645	148.333	0.231169	9.67391
col-98	222.2	194.6	520.3	136.2	751.2	67.4	20.8	6.1	5.51542	1.44378	3.86023	3.38074	11.1454	36.1154
col-99	3	4.8	5.6	3.5	0.5	1.7	0.6	2	0.142857	0.0892857	0.104167	0.166667	0.294118	0.833333
