# Supplementary material for: daf-16/FOXO blocks adult cell fate in Caenorhabditis elegans dauer larvae via lin-41/TRIM71
Source: PLoS Genet. 2021 Nov 15;17(11):e1009881. doi: 10.1371/journal.pgen.1009881 (PMC8629381; doi:10.1371/journal.pgen.1009881)
Supplement: S4 Table — (XLSX) [file pgen.1009881.s018.xlsx]

## Sheet: Expression Data
	Reporter Expression [1]		High Throughput Expression [2]
Collagen	Seam Cell	Hyp7	Seam Cell	Hyp7
col-7	+	+		+
col-19	+	+		+
col-8	ND	ND	+	+
col-20	ND	ND	+	+
col-62	ND	ND		+
col-80	ND	ND	+	+
col-81	ND	ND		+
col-95	ND	ND	+	+
col-96	ND	ND
col-101	ND	ND		+
col-106	ND	ND	+	+
col-119	ND	ND	+	+
col-122	ND	ND	+	+
col-124	ND	ND	+	+
col-129	ND	ND	+	+
col-135	ND	ND
col-139	ND	ND		+
col-140	ND	ND	+	+
col-143	ND	ND
col-178	ND	ND	+	+
col-179	ND	ND		+
col-181	ND	ND	+	+
col-184	ND	ND	+	+

## Sheet: References
Reference No.	References
1	1.Liu, Z., Kirch, S. & Ambros, V. The Caenorhabditis elegans heterochronic gene pathway controls stage-specific transcription of collagen genes. Dev Camb Engl. 1995;121, 2471–8.
2	1.Blazie, S. M. et al. Alternative Polyadenylation Directs Tissue-Specific miRNA Targeting in Caenorhabditis elegans Somatic Tissues. Genetics. 2017;206, 757–774. doi:10.1534/genetics.116.196774
