# Supplementary material for: daf-16/FOXO blocks adult cell fate in Caenorhabditis elegans dauer larvae via lin-41/TRIM71
Source: PLoS Genet. 2021 Nov 15;17(11):e1009881. doi: 10.1371/journal.pgen.1009881 (PMC8629381; doi:10.1371/journal.pgen.1009881)
Supplement: S5 Table — (XLSX) [file pgen.1009881.s019.xlsx]

## Sheet: lin41 qPCR
Biological Replicate	Sample	lin-41 (Ct)	eft-2 (Ct)	Normalized to eft-2	deltaCt	delta delta CT	Fold-change
1	VT2317	28.6	22.49	6.11	6.34333	1.44333	0.367717
2	VT2317	32.13	26.19	5.94
3	VT2317	33.56	26.58	6.98
1	CB1372	30	24.61	5.39	4.9
2	CB1372	33.83	29.42	4.41
VT2317 = daf-16(mgDf50); daf-7(e1372)
CB1372 = daf-7(e1372)
