# Supplementary material for: daf-16/FOXO blocks adult cell fate in Caenorhabditis elegans dauer larvae via lin-41/TRIM71
Source: PLoS Genet. 2021 Nov 15;17(11):e1009881. doi: 10.1371/journal.pgen.1009881 (PMC8629381; doi:10.1371/journal.pgen.1009881)
Supplement: S6 Table — (XLSX) [file pgen.1009881.s020.xlsx]

## Sheet: Sheet1
Background	RNAi	Replicate	Fluorescence Scale Score
Control	lacZ	1	0
Control	lacZ	2	0
Control	lacZ	3	0
Control	lacZ	4	0
Control	lacZ	5	0
Control	lacZ	6	0
Control	lacZ	7	0
Control	lacZ	8	0
Control	lacZ	9	0
Control	lacZ	10	0
Control	lacZ	11	0
Control	lacZ	12	0
Control	lacZ	13	0
Control	lacZ	14	0
Control	lacZ	15	0
Control	lacZ	16	0
Control	lacZ	17	0
Control	lacZ	18	0
Control	lacZ	19	0
Control	lacZ	20	0
Control	lacZ	21	0
Control	lacZ	22	0
Control	lacZ	23	0
Control	lacZ	24	0
Control	lacZ	25	0
Control	lacZ	26	0
Control	lacZ	27	0
Control	lacZ	28	0
Control	lacZ	29	0
Control	lacZ	30	0
Control	lacZ	31	0
Control	lacZ	32	0
Control	lacZ	33	0
Control	lacZ	34	0
Control	lacZ	35	0
Control	lacZ	36	0
Control	lacZ	37	0
Control	lacZ	38	0
Control	lacZ	39	0
Control	lacZ	40	0
Control	lacZ	41	0
Control	lacZ	42	0
Control	lacZ	43	0
Control	lacZ	44	0
Control	lacZ	45	0
Control	lacZ	46	0
Control	lacZ	47	0
Control	lacZ	48	0
Control	lacZ	49	0
Control	lacZ	50	0
Control	lacZ	51	0
Control	lacZ	52	0
Control	lacZ	53	0
Control	lacZ	54	0
lin-41(xe8)	lacZ	1	0
lin-41(xe8)	lacZ	2	0
lin-41(xe8)	lacZ	3	0
lin-41(xe8)	lacZ	4	0
lin-41(xe8)	lacZ	5	0
lin-41(xe8)	lacZ	6	0
lin-41(xe8)	lacZ	7	0
lin-41(xe8)	lacZ	8	0
lin-41(xe8)	lacZ	9	0
lin-41(xe8)	lacZ	10	0
lin-41(xe8)	lacZ	11	0
lin-41(xe8)	lacZ	12	0
lin-41(xe8)	lacZ	13	0
lin-41(xe8)	lacZ	14	0
lin-41(xe8)	lacZ	15	0
lin-41(xe8)	lacZ	16	0
lin-41(xe8)	lacZ	17	0
lin-41(xe8)	lacZ	18	0
lin-41(xe8)	lacZ	19	0
lin-41(xe8)	lacZ	20	0
lin-41(xe8)	lacZ	21	0
lin-41(xe8)	lacZ	22	0
lin-41(xe8)	lacZ	23	0
lin-41(xe8)	lacZ	24	0
lin-41(xe8)	lacZ	25	0
lin-41(xe8)	lacZ	26	0
lin-41(xe8)	lacZ	27	0
lin-41(xe8)	lacZ	28	0
lin-41(xe8)	lacZ	29	0
lin-41(xe8)	lacZ	30	0
lin-41(xe8)	lacZ	31	0
lin-41(xe8)	lacZ	32	0
lin-41(xe8)	lacZ	33	0
lin-41(xe8)	lacZ	34	0
lin-41(xe8)	lacZ	35	0
lin-41(xe8)	lacZ	36	0
lin-41(xe8)	lacZ	37	0
lin-41(xe8)	lacZ	38	0
lin-41(xe8)	lacZ	39	0
Control	daf-16	1	0.0833
Control	daf-16	2	0.25
Control	daf-16	3	0.3333
Control	daf-16	4	0.3333
Control	daf-16	5	0.4167
Control	daf-16	6	0.5
Control	daf-16	7	0.5833
Control	daf-16	8	0.8333
Control	daf-16	9	0.8333
Control	daf-16	10	0.8333
Control	daf-16	11	1.083
Control	daf-16	12	1.1667
Control	daf-16	13	1.1667
Control	daf-16	14	1.25
Control	daf-16	15	1.3333
Control	daf-16	16	1.3333
Control	daf-16	17	1.3333
Control	daf-16	18	1.417
Control	daf-16	19	1.5
Control	daf-16	20	1.6667
Control	daf-16	21	1.667
Control	daf-16	22	1.8333
Control	daf-16	23	2
Control	daf-16	24	2.6667
Control	daf-16	25	2.6667
Control	daf-16	26	3
Control	daf-16	27	3
Control	daf-16	28	3.3333
Control	daf-16	29	3.3333
Control	daf-16	30	4
Control	daf-16	31	4.3333
Control	daf-16	32	0
Control	daf-16	33	0
Control	daf-16	34	0
Control	daf-16	35	0
Control	daf-16	36	0.0833333
Control	daf-16	37	0.0833333
Control	daf-16	38	0.0833333
Control	daf-16	39	0.166667
Control	daf-16	40	0.166667
Control	daf-16	41	0.25
Control	daf-16	42	0.25
Control	daf-16	43	0.333333
Control	daf-16	44	0.333333
Control	daf-16	45	0.416667
Control	daf-16	46	0.416667
Control	daf-16	47	0.416667
Control	daf-16	48	0.416667
Control	daf-16	49	0.416667
Control	daf-16	50	0.5
Control	daf-16	51	0.5
Control	daf-16	52	0.583333
Control	daf-16	53	0.583333
Control	daf-16	54	0.666667
Control	daf-16	55	0.666667
Control	daf-16	56	0.833333
Control	daf-16	57	1
Control	daf-16	58	1
Control	daf-16	59	1.16667
Control	daf-16	60	1.16667
Control	daf-16	61	1.16667
Control	daf-16	62	1.33333
Control	daf-16	63	1.33333
Control	daf-16	64	1.33333
Control	daf-16	65	1.58333
Control	daf-16	66	1.66667
Control	daf-16	67	1.66667
Control	daf-16	68	1.66667
Control	daf-16	69	1.83333
Control	daf-16	70	2.16667
Control	daf-16	71	2.16667
Control	daf-16	72	2.16667
Control	daf-16	73	2.33333
Control	daf-16	74	2.33333
Control	daf-16	75	3.16667
Control	daf-16	76	4
Control	daf-16	77	4.5
Control	daf-16	78	4.66667
Control	daf-16	79	5
Control	daf-16	80	5
lin-41(xe8)	daf-16	1	0
lin-41(xe8)	daf-16	2	0
lin-41(xe8)	daf-16	3	0
lin-41(xe8)	daf-16	4	0
lin-41(xe8)	daf-16	5	0
lin-41(xe8)	daf-16	6	0
lin-41(xe8)	daf-16	7	0
lin-41(xe8)	daf-16	8	0
lin-41(xe8)	daf-16	9	0
lin-41(xe8)	daf-16	10	0
lin-41(xe8)	daf-16	11	0
lin-41(xe8)	daf-16	12	0
lin-41(xe8)	daf-16	13	0
lin-41(xe8)	daf-16	14	0
lin-41(xe8)	daf-16	15	0.0833
lin-41(xe8)	daf-16	16	0.0833
lin-41(xe8)	daf-16	17	0.0833
lin-41(xe8)	daf-16	18	0.1667
lin-41(xe8)	daf-16	19	0.1667
lin-41(xe8)	daf-16	20	0.1667
lin-41(xe8)	daf-16	21	0.1667
lin-41(xe8)	daf-16	22	0.3333
lin-41(xe8)	daf-16	23	0.4167
lin-41(xe8)	daf-16	24	0.5
lin-41(xe8)	daf-16	25	1
lin-41(xe8)	daf-16	26	1.3333
lin-41(xe8)	daf-16	27	1.3333
lin-41(xe8)	daf-16	28	1.5
lin-41(xe8)	daf-16	29	2
lin-41(xe8)	daf-16	30	2.5
lin-41(xe8)	daf-16	31	0
lin-41(xe8)	daf-16	32	0
lin-41(xe8)	daf-16	33	0
lin-41(xe8)	daf-16	34	0
lin-41(xe8)	daf-16	35	0
lin-41(xe8)	daf-16	36	0.0833333
lin-41(xe8)	daf-16	37	0.0833333
lin-41(xe8)	daf-16	38	0.166667
lin-41(xe8)	daf-16	39	0.25
lin-41(xe8)	daf-16	40	0.25
lin-41(xe8)	daf-16	41	0.25
lin-41(xe8)	daf-16	42	0.25
lin-41(xe8)	daf-16	43	0.25
lin-41(xe8)	daf-16	44	0.333333
lin-41(xe8)	daf-16	45	0.416667
lin-41(xe8)	daf-16	46	0.416667
lin-41(xe8)	daf-16	47	0.416667
lin-41(xe8)	daf-16	48	0.416667
lin-41(xe8)	daf-16	49	0.583333
lin-41(xe8)	daf-16	50	0.583333
lin-41(xe8)	daf-16	51	0.583333
lin-41(xe8)	daf-16	52	0.583333
lin-41(xe8)	daf-16	53	0.666667
lin-41(xe8)	daf-16	54	0.75
lin-41(xe8)	daf-16	55	0.833333
lin-41(xe8)	daf-16	56	0.833333
lin-41(xe8)	daf-16	57	0.833333
lin-41(xe8)	daf-16	58	1
lin-41(xe8)	daf-16	59	1
lin-41(xe8)	daf-16	60	1.08333
lin-41(xe8)	daf-16	61	1.16667
lin-41(xe8)	daf-16	62	1.16667
lin-41(xe8)	daf-16	63	1.33333
lin-41(xe8)	daf-16	64	1.33333
lin-41(xe8)	daf-16	65	1.66667
lin-41(xe8)	daf-16	66	1.75
