# Supplementary material for: daf-16/FOXO blocks adult cell fate in Caenorhabditis elegans dauer larvae via lin-41/TRIM71
Source: PLoS Genet. 2021 Nov 15;17(11):e1009881. doi: 10.1371/journal.pgen.1009881 (PMC8629381; doi:10.1371/journal.pgen.1009881)
Supplement: S7 Table — (XLSX) [file pgen.1009881.s021.xlsx]

## Sheet: Sheet1
Background	RNAi	Replicate	Fluorescence Scale Score
Control	lacZ	1	0
Control	lacZ	2	0
Control	lacZ	3	0
Control	lacZ	4	0
Control	lacZ	5	0
Control	lacZ	6	0
Control	lacZ	7	0
Control	lacZ	8	0
Control	lacZ	9	0
Control	lacZ	10	0
Control	lacZ	11	0
Control	lacZ	12	0
Control	lacZ	13	0
Control	lacZ	14	0
Control	lacZ	15	0
Control	lacZ	16	0
Control	lacZ	17	0
Control	lacZ	18	0
Control	lacZ	19	0
Control	lacZ	20	0
Control	lacZ	21	0
Control	lacZ	22	0
Control	lacZ	23	0
Control	lacZ	24	0
Control	lacZ	25	0
Control	lin-41	1	0
Control	lin-41	2	0.25
Control	lin-41	3	1
Control	lin-41	4	0
Control	lin-41	5	0.25
Control	lin-41	6	0
Control	lin-41	7	0.5
Control	lin-41	8	0
Control	lin-41	9	0.25
Control	lin-41	10	0.25
Control	lin-41	11	1
Control	lin-41	12	0
Control	lin-41	13	0.25
Control	lin-41	14	2
Control	lin-41	15	1
Control	lin-41	16	0
Control	lin-41	17	0
Control	lin-41	18	0
Control	lin-41	19	0.25
Control	lin-41	20	0.25
Control	lin-41	21	0
Control	lin-41	22	0.5
Control	lin-41	23	1
lin-29(xe37)	lacZ	1	0
lin-29(xe37)	lacZ	2	0
lin-29(xe37)	lacZ	3	0
lin-29(xe37)	lacZ	4	0
lin-29(xe37)	lacZ	5	0
lin-29(xe37)	lacZ	6	0
lin-29(xe37)	lacZ	7	0
lin-29(xe37)	lacZ	8	0
lin-29(xe37)	lacZ	9	0
lin-29(xe37)	lacZ	10	0
lin-29(xe37)	lacZ	11	0
lin-29(xe37)	lacZ	12	0
lin-29(xe37)	lacZ	13	0
lin-29(xe37)	lacZ	14	0
lin-29(xe37)	lacZ	15	0
lin-29(xe37)	lacZ	16	0
lin-29(xe37)	lacZ	17	0
lin-29(xe37)	lacZ	18	0
lin-29(xe37)	lacZ	19	0
lin-29(xe37)	lacZ	20	0
lin-29(xe37)	lin-41	1	1
lin-29(xe37)	lin-41	2	0
lin-29(xe37)	lin-41	3	1
lin-29(xe37)	lin-41	4	0.25
lin-29(xe37)	lin-41	5	1
lin-29(xe37)	lin-41	6	1
lin-29(xe37)	lin-41	7	0.25
lin-29(xe37)	lin-41	8	2
lin-29(xe37)	lin-41	9	1
lin-29(xe37)	lin-41	10	0.25
lin-29(xe37)	lin-41	11	0.5
lin-29(xe37)	lin-41	12	0.5
lin-29(xe37)	lin-41	13	0.5
lin-29(xe37)	lin-41	14	0
lin-29(xe37)	lin-41	15	0.25
lin-29(xe37)	lin-41	16	0
lin-29(xe37)	lin-41	17	0.25
lin-29(xe37)	lin-41	18	1
lin-29(xe37)	lin-41	19	0.25
lin-29(xe37)	lin-41	20	0
lin-29(xe37)	lin-41	21	0.5
lin-29(xe37)	lin-41	22	0
lin-29(xe37)	lin-41	23	0.25
lin-29(xe37)	lin-41	24	0.5
lin-29(xe37)	lin-41	25	1
lin-29(xe37)	lin-41	26	0
