# Supplementary material for: daf-16/FOXO blocks adult cell fate in Caenorhabditis elegans dauer larvae via lin-41/TRIM71
Source: PLoS Genet. 2021 Nov 15;17(11):e1009881. doi: 10.1371/journal.pgen.1009881 (PMC8629381; doi:10.1371/journal.pgen.1009881)
Supplement: S8 Table — (XLSX) [file pgen.1009881.s022.xlsx]

## Sheet: Sheet1
Background	Replicate	Fluorescence Scale Score
Control	1	0
Control	2	0
Control	3	0
Control	4	0
Control	5	0
Control	6	0
Control	7	0
Control	8	0
Control	9	0
Control	10	0
Control	11	0
Control	12	0
Control	13	0
Control	14	0
Control	15	0
Control	16	0
Control	17	0
Control	18	0
Control	19	0
Control	20	0
Control	21	0
Control	22	0
Control	23	0
Control	24	0
Control	25	0
Control	26	0
Control	27	0
Control	28	0
Control	29	0
Control	30	0
Control	31	0
Control	32	0
Control	33	0
Control	34	0
daf-16(0)	1	5
daf-16(0)	2	5
daf-16(0)	3	5
daf-16(0)	4	5
daf-16(0)	5	5
daf-16(0)	6	5
daf-16(0)	7	5
daf-16(0)	8	5
daf-16(0)	9	5
daf-16(0)	10	5
daf-16(0)	11	4
daf-16(0)	12	5
daf-16(0)	13	3
daf-16(0)	14	5
daf-16(0)	15	5
daf-16(0)	16	5
daf-16(0)	17	5
daf-16(0)	18	5
daf-16(0)	19	5
daf-16(0)	20	5
daf-16(0)	21	5
daf-16(0)	22	4.67
daf-16(0)	23	4.67
daf-16(0)	24	5
daf-16(0)	25	5
daf-16(0)	26	4
daf-16(0)	27	1.67
daf-16(0)	28	3.67
daf-16(0)	29	3.33
daf-16(0)	30	5
daf-16(0)	31	4.33
daf-16(0); lin-29(xe37)	1	3
daf-16(0); lin-29(xe37)	2	3
daf-16(0); lin-29(xe37)	3	4
daf-16(0); lin-29(xe37)	4	4
daf-16(0); lin-29(xe37)	5	3
daf-16(0); lin-29(xe37)	6	5
daf-16(0); lin-29(xe37)	7	3
daf-16(0); lin-29(xe37)	8	5
daf-16(0); lin-29(xe37)	9	4
daf-16(0); lin-29(xe37)	10	0
daf-16(0); lin-29(xe37)	11	3
daf-16(0); lin-29(xe37)	12	3
daf-16(0); lin-29(xe37)	13	4
daf-16(0); lin-29(xe37)	14	0
daf-16(0); lin-29(xe37)	15	3
daf-16(0); lin-29(xe37)	16	4
daf-16(0); lin-29(xe37)	17	4
daf-16(0); lin-29(xe37)	18	5
daf-16(0); lin-29(xe37)	19	5
daf-16(0); lin-29(xe37)	20	4
daf-16(0); lin-29(xe37)	21	5
daf-16(0); lin-29(xe37)	22	5
daf-16(0); lin-29(xe37)	23	5
daf-16(0); lin-29(xe37)	24	5
daf-16(0); lin-29(xe37)	25	4
daf-16(0); lin-29(xe37)	26	5
daf-16(0); lin-29(xe37)	27	5
daf-16(0); lin-29(xe37)	28	4
daf-16(0); lin-29(xe37)	29	5
daf-16(0); lin-29(xe37)	30	5
daf-16(0); lin-29(xe37)	31	4
daf-16(0); lin-29(xe37)	32	4
daf-16(0); lin-29(xe37)	33	4
daf-16(0); lin-29(xe37)	34	4
daf-16(0); lin-29(xe37)	35	3
daf-16(0); lin-29(xe37)	36	4
daf-16(0); lin-29(xe37)	37	3
daf-16(0); lin-29(xe37)	38	4
daf-16(0); lin-29(xe37)	39	5
daf-16(0); lin-29(xe37)	40	3
daf-16(0); lin-29(xe37)	41	3
daf-16(0); lin-29(xe37)	42	2.17
daf-16(0); lin-29(xe37)	43	1.08
daf-16(0); lin-29(xe37)	44	3.33
daf-16(0); lin-29(xe37)	45	2.33
daf-16(0); lin-29(xe37)	46	2.33
daf-16(0); lin-29(xe37)	47	3.17
daf-16(0); lin-29(xe37)	48	1.67
daf-16(0); lin-29(xe37)	49	4
daf-16(0); lin-29(xe37)	50	4.67
