# Supplementary material for: daf-16/FOXO blocks adult cell fate in Caenorhabditis elegans dauer larvae via lin-41/TRIM71
Source: PLoS Genet. 2021 Nov 15;17(11):e1009881. doi: 10.1371/journal.pgen.1009881 (PMC8629381; doi:10.1371/journal.pgen.1009881)
Supplement: S9 Table — (XLSX) [file pgen.1009881.s023.xlsx]

## Sheet: ChIP-qPCR
Replicate 1 191114
Target	Content	Sample	Ct	SQ	deltaCt	2^-deltaCt	average	std dev	Nlz	Nlz std dev
col-19p	N2	IP 1	33.7276		12.974	0.000124292	0.000110264	1.98384e-05	1	0.179917
col-19p	daf-16::flag	IP 1	31.9745		11.2874	0.000400099	0.000434688	4.89158e-05	3.94223	0.443623
col-19p	N2	Input 1	20.7536
col-19p	daf-16::flag	Input1	20.6871
col-19p	N2	IP 2	33.9038		13.3431	9.62366e-05
col-19p	daf-16::flag	IP 2	31.7734		11.0573	0.000469277
col-19p	N2	Input 2	20.5608
col-19p	daf-16::flag	Input 2	20.7161
mtl-1p	N2	IP 1	32.8806		12.6709	0.000153352	0.000138708	2.07094e-05	1	0.149302
mtl-1p	daf-16::flag	IP 1	28.153		7.69716	0.00481865	0.00474707	0.000101228	34.2234	0.729789
mtl-1p	N2	Input 1	20.2097
mtl-1p	daf-16::flag	Input1	20.4559
mtl-1p	N2	IP 2	33.1487		12.9766	0.000124065
mtl-1p	daf-16::flag	IP 2	28.1865		7.74067	0.00467549
mtl-1p	N2	Input 2	20.1721
mtl-1p	daf-16::flag	Input 2	20.4459
bath-45	N2	IP 1	34.7246		13.1288	0.000111642	0.000112155	7.25373e-07	1	0.0064676
bath-45	daf-16::flag	IP 1	33.1208		11.1029	0.000454657	0.000394924	8.4475e-05	3.52124	0.753199
bath-45	N2	Input 1	21.5958
bath-45	daf-16::flag	Input1	22.0179
bath-45	N2	IP 2	34.5937		13.1156	0.000112668
bath-45	daf-16::flag	IP 2	33.5221		11.5427	0.000335191
bath-45	N2	Input 2	21.4781
bath-45	daf-16::flag	Input 2	21.9794
Replicate 1 191119
Target	Content	Sample	Ct	SQ	deltaCt	2^-deltaCt	average	std dev	Nlz	Nlz std dev
col-19p	N2	IP 1	20.9378
col-19p	daf-16::flag	IP 1	20.8721
col-19p	N2	Input 1	32.2911		11.3532	0.000382248	0.000427707	6.42889e-05	1	0.150311
col-19p	daf-16::flag	Input1	30.4317		9.55956	0.00132521	0.00116767	0.000222801	2.73007	0.520921
col-19p	N2	IP 2	20.8391
col-19p	daf-16::flag	IP 2	20.6837
col-19p	N2	Input 2	31.8845		11.0454	0.000473166
col-19p	daf-16::flag	Input 2	30.635		9.95125	0.00101012
mtl-1p	N2	IP 1	20.7515
mtl-1p	daf-16::flag	IP 1	21.2577
mtl-1p	N2	Input 1	31.3351		10.5836	0.000651665	0.000664052	1.75179e-05	1	0.0263803
mtl-1p	daf-16::flag	Input1	27.3638		6.10609	0.0145172	0.0123672	0.00304056	18.6238	4.5788
mtl-1p	N2	IP 2	20.6931
mtl-1p	daf-16::flag	IP 2	21.0026
mtl-1p	N2	Input 2	31.2228		10.5298	0.000676439
mtl-1p	daf-16::flag	Input 2	27.6154		6.61286	0.0102172
bath-45	N2	IP 1	21.8939
bath-45	daf-16::flag	IP 1	22.3774
bath-45	N2	Input 1	33.9887		12.0948	0.000228614	0.000274792	6.53051e-05	1	0.237653
bath-45	daf-16::flag	Input1	32.5349		10.1575	0.000875577	0.000877011	2.02677e-06	3.19154	0.00737565
bath-45	N2	IP 2	21.9348
bath-45	daf-16::flag	IP 2	22.3125
bath-45	N2	Input 2	33.5401		11.6053	0.00032097
bath-45	daf-16::flag	Input 2	32.4653		10.1528	0.000878444
